# Supplementary material for: Discovery of an Orally Effective Factor IX-Transferrin Fusion Protein for Hemophilia B
Source: Int J Mol Sci. 2019 Dec 18;21(1):21. doi: 10.3390/ijms21010021 (PMC6981973; doi:10.3390/ijms21010021)
Supplement: Supplementary file 1 [file ijms-21-00021-s001.zip]

Archive with 2 entries (2 files):
- Figure S1_supporting information.pdf
- Figure S2_supporting information.pdf
